# Supplementary material for: Redo-Transcatheter Aortic Valve Replacement: Current Evidence and Procedural Considerations
Source: J Clin Med. 2025 Sep 19;14(18):6608. doi: 10.3390/jcm14186608 (PMC12470371; doi:10.3390/jcm14186608)
Supplement: Supplementary file 1 [file jcm-14-06608-s001.zip]

Archive with 1 entries (1 files):
- jcm-3845174-supplementary.mp4
